# Supplementary material for: Opinions of Patients, Families and Healthcare Professionals on Family Involvement in the Care of Patients Hospitalized in a Moroccan University Hospital: A Cross-Sectional Observational Survey
Source: Healthcare (Basel). 2024 Sep 13;12(18):1831. doi: 10.3390/healthcare12181831 (PMC11431572; doi:10.3390/healthcare12181831)
Supplement: Supplementary file 1 [file healthcare-12-01831-s001.zip]

Archive with 1 entries (1 files):
- healthcare-3136721-Supplementary update.pdf
